# Supplementary material for: Effect of Thermal Processes on S-Allyl Cysteine Content in Black Garlic
Source: Foods. 2023 Mar 13;12(6):1227. doi: 10.3390/foods12061227 (PMC10048598; doi:10.3390/foods12061227)
Supplement: Supplementary file 1 [file foods-12-01227-s001.zip]

Archive with 1 entries (1 files):
- foods-2238677-supplementary.pdf
